# Supplementary material for: Laboratory Evaluation of Peripheral Blood Involvement in Mycosis Fungoides and Sézary Syndrome: Evolution of Flow Cytometry and Morphology Quantification and Interpretation
Source: Cancers (Basel). 2026 Jan 29;18(3):434. doi: 10.3390/cancers18030434 (PMC12896628; doi:10.3390/cancers18030434)
Supplement: Supplementary file 1 [file cancers-18-00434-s001.zip]

Archive with 1 entries (1 files):
- cancers-4043805-supplementary.pdf
